# Supplementary material for: Sesuvium portulacastrum SpC3H Enhances Salt Tolerance of Arabidopsis thaliana by Regulating Lignin Synthesis and Scavenging Reactive Oxygen Species
Source: Plants (Basel). 2025 Oct 31;14(21):3347. doi: 10.3390/plants14213347 (PMC12608668; doi:10.3390/plants14213347)
Supplement: Supplementary file 1 [file plants-14-03347-s001.zip › Table S1.xls]

## Sheet: Sheet1
Table S1 Primers used in this study.
Primer names	Sequences (5’-3’)
SpC3H-1300-F	gcGTCGACATGAGCCTCTTAATAATAACATCAATATTTC
SpC3H-1300-R	atgGGTACCTCATGATCCTTGGTTTCCAATAACTCGG
SpC3H-1300-GFP-R	atgGGTACCTGATCCTTGGTTTCCAATAACTCGG
SpC3H-qRT-F	GACAAAGAAAAGAGTGAGGCTGC
SpC3H-qRT-R	GTCTTCGCTAAAATCATACTCATCTCT
SpC3H-semi-RT-F	CCCAATCTTATCTTTCCGGCT
SpC3H-semi-RT-R	TCCTTACTTTGAGTGCTTTGCCT
SpGAPDH-qRT-F	TTGGCATCGTTGAGGGTCT
SpGAPDH-qRT-R	CAGTGGGAACACGGAAAGC
Hyg-F	ACGGTGTCGTCCATCACAGTTTGCC
Hyg-R	TTCCGGAAGTGCTTGACATTGGGGA
AtACT2-qRT-F	GTCGTACAACCGGTATTGTG
AtACT2-qRT-R	GAGCTGGTCTTTGAGGTTTC
AtSOD1-qRT-F	GGTCCACATTTCAACCCCGA
AtSOD1-qRT-R	GGACAACAACAGCCCTACCA
AtPOD-qRT-F	GCACATACGATAGGAGTCACACA
AtPOD-qRT-R	GACAAGCAACACGCAAGAAC
AtCYP98A3-qRT-F	ATGGAGGAGCATACTTTGGC
AtCYP98A3-qRT-R	TTCGGTGAGGTAGCATTAGAG
AtCAD4-qRT-F	TAGGGTTAGGTGGAGTAGGG
AtCAD4-qRT-R	AGACAAGCCAAGTAAGGGTC
AtCCoAOMT1-qRT-F	GGGTTTACCGATCATTGAGA
AtCCoAOMT1-qRT-R	CACCAACAGGGAGCATACAG
At4CL1-qRT-F	CCGAATCTTTATTTCCACAG
At4CL1-qRT-R	CACCGTCACTTTACACCTCT
